# Supplementary material for: Sacubitril/Valsartan Reduces Fibrosis and Alleviates High-Salt Diet-Induced HFpEF in Rats
Source: Front Pharmacol. 2021 Jan 14;11:600953. doi: 10.3389/fphar.2020.600953 (PMC7841406; doi:10.3389/fphar.2020.600953)
Supplement: Supplementary file 1 [file DataSheet1.zip]

Archive with 34 entries (26 files):
- Proteins of WB/
- Proteins of WB/COLLAGEN 1/
- Proteins of WB/COLLAGEN 1/COLLAGEN  1   (1).scn
- Proteins of WB/COLLAGEN 1/COLLAGEN  1   (2).scn
- Proteins of WB/COLLAGEN 1/GAPDH   (1).scn
- Proteins of WB/COLLAGEN 1/GAPDH  (2).scn
- Proteins of WB/COLLAGEN 3/
- Proteins of WB/COLLAGEN 3/COLLAGEN  3  (1).scn
- Proteins of WB/COLLAGEN 3/COLLAGEN  3.scn
- Proteins of WB/COLLAGEN 3/GAPDH  (1).scn
- Proteins of WB/COLLAGEN 3/GAPDH.scn
- Proteins of WB/MMP2/
- Proteins of WB/MMP2/GAPDH (1).scn
- Proteins of WB/MMP2/GAPDH.scn
- Proteins of WB/MMP2/MMP2  (1).scn
- Proteins of WB/MMP2/MMP2.scn
- Proteins of WB/SMAD 3/
- Proteins of WB/SMAD 3/GAPDH  (4).scn
- Proteins of WB/SMAD 3/GAPDH  (8).scn
- Proteins of WB/SMAD 3/SMAD3  (4).scn
- Proteins of WB/SMAD 3/SMAD3  (8).scn
- Proteins of WB/SMAD 7/
- Proteins of WB/SMAD 7/GAPDH (1).scn
- Proteins of WB/SMAD 7/GAPDH (2).scn
- Proteins of WB/SMAD 7/SMAD7  (1).scn
- Proteins of WB/SMAD 7/SMAD7  (2).scn
- Proteins of WB/TGFB1/
- Proteins of WB/TGFB1/GAPDH.scn
- Proteins of WB/TGFB1/TGFB-1.scn
- Proteins of WB/TIMP2/
- Proteins of WB/TIMP2/GAPDH  (1).scn
- Proteins of WB/TIMP2/GAPDH.scn
- Proteins of WB/TIMP2/TIMP2 (1).scn
- Proteins of WB/TIMP2/TIMP2.scn
